# Supplementary material for: Effect of Operational Parameters on the Removal of Carbamazepine and Nutrients in a Submerged Ceramic Membrane Bioreactor
Source: Membranes (Basel). 2022 Apr 14;12(4):420. doi: 10.3390/membranes12040420 (PMC9030045; doi:10.3390/membranes12040420)
Supplement: Supplementary file 1 [file membranes-12-00420-s001.zip]

Archive with 1 entries (1 files):
- membranes-1657924-supplementary.pdf
